# Supplementary material for: Mediterranean-Oriented Dietary Intervention Is Effective to Reduce Liver Steatosis in Patients with Nonalcoholic Fatty Liver Disease: Results from an Italian Clinical Trial
Source: Int J Clin Pract. 2024 Jan 25;2024:8861126. doi: 10.1155/2024/8861126 (PMC10834092; doi:10.1155/2024/8861126)
Supplement: Supplementary Materials — Table S1: criteria for score assignment in Medscore, according to selected food frequency consumption. Ethical approval (for reviewers only): PDF of the approval by the local Ethical Committee of Brescia District, on 26th January 2017, for the conduction of the study. Supplementary File 1 (for reviewers only): copy of the booklet provided to each NAFLD patient. Supplementary File 2 (for reviewers only): copy of the booklet provided to each healthy control. [file 8861126.f1.zip]

Archive with 3 entries (3 files):
- Supplementary file 1.pdf
- Supplementary file 2.pdf
- Table S1 IJCP REV 1.docx
